# Supplementary material for: Inhibition within a premotor circuit controls the timing of vocal turn-taking in zebra finches
Source: Nat Commun. 2020 Jan 10;11:221. doi: 10.1038/s41467-019-13938-0 (PMC6954284; doi:10.1038/s41467-019-13938-0)
Supplement: Supplementary file 6 — Source Data [file 41467_2019_13938_MOESM6_ESM.xlsx]

## Sheet: Figure 2d
Figure 2d	Calls per minute
Bird	control	muscimol
1	9.6	9.8
2	27	15.6
3	15.4	7.4
4	38	24.2
5	6.6	3.6

## Sheet: Figure3e
Figure 3e	Spikes per burst
calls	song
3.5	4
3.3125	5
1.42857	6
3.23077	5
1.14062	4.5
1.33333	3.78
3.88889	8.57
2	3.375
2.5
1.10345
1.8
5
1.4
3.45
1.8

## Sheet: Figure3f
Figure 3f	Pitch
Calls	Song
929.1	796.6
971.5	1033.33
480.571	1187.33
559.714	780.25
743.2	612.5
531.4	723.93
743.2	571.5
531.4	485.2

## Sheet: Figure 3g
Figure 3g	Goodness of Pitch
calls	song
743	332
743	505
266	118
266	306
167	231
518	215
329	431
335	339

## Sheet: Figure 4b
Figure 4b	Spikes per burst
Control	Gabazine
3.5	4.33333
3.3125	3.25
1.42857	3.2
3.23077	10.5
1.14062	8
1.33333	4.33333
3.88889	3
2	9
2.5	5.2
1.10345
1.8
5
1.4
3.45
1.8
2

## Sheet: Figure 5j
Figure 5j	Calls per minute
bird	Control	gabazine
6	44.8	28.8
7	5.2	19.8
8	26	19
9	44.2	35.8
10	24.8	76
